# Supplementary material for: Measures for preventing norovirus outbreaks on campus in economically underdeveloped areas and countries: evidence from rural areas in Western China
Source: Front Public Health. 2024 Jun 4;12:1406133. doi: 10.3389/fpubh.2024.1406133 (PMC11183813; doi:10.3389/fpubh.2024.1406133)
Supplement: Supplementary file 1 [file Table_1.XLSX]

## Sheet: Sheet1
	Supplementary table 1: The characteristics of the exposed population
	name	gender	type	age	Sample type	results
	No.001	male	student	4	Anal swab	GⅡ
	No.002	male	student	3	Anal swab	GⅡ
	No.003	female	student	6	Anal swab	GⅡ
	No.004	female	student	5	Anal swab	GⅡ
	No.005	male	student	4	Anal swab	GⅡ
	No.006	female	student	6	Anal swab	GⅡ
	No.007	female	student	5	Anal swab	GⅡ
	No.008	female	student	4	Anal swab	GⅡ
	No.009	male	student	4	Anal swab	GⅡ
	No.010	male	student	5	Anal swab	GⅡ
	No.011	female	student	5	Anal swab	Clinical diagnosis cases
	No.012	female	student	3	Anal swab	Clinical diagnosis cases
	No.013	male	student	6	Anal swab	Clinical diagnosis cases
	No.014	female	student	4	Anal swab	Clinical diagnosis cases
	No.015	female	student	5	Anal swab	Clinical diagnosis cases
	No.016	male	student	5	No sampling was conducted	no clinical symptoms
	No.017	male	student	5	No sampling was conducted	no clinical symptoms
	No.018	female	student	4	No sampling was conducted	no clinical symptoms
	No.019	female	student	6	No sampling was conducted	no clinical symptoms
	No.020	female	student	5	No sampling was conducted	no clinical symptoms
	No.021	male	student	5	No sampling was conducted	no clinical symptoms
	No.022	female	student	4	No sampling was conducted	no clinical symptoms
	No.023	female	student	6	No sampling was conducted	no clinical symptoms
	No.024	male	student	4	No sampling was conducted	no clinical symptoms
	No.025	female	student	4	No sampling was conducted	no clinical symptoms
	No.026	female	student	5	No sampling was conducted	no clinical symptoms
	No.027	female	student	6	No sampling was conducted	no clinical symptoms
	No.028	female	student	4	No sampling was conducted	no clinical symptoms
	No.029	female	student	4	No sampling was conducted	no clinical symptoms
	No.030	male	student	5	No sampling was conducted	no clinical symptoms
	No.031	female	chef	59	Anal swab	undetected
	No.032	male	teacher	52	Anal swab	undetected
	No.033	female	teacher	59	Anal swab	undetected
	No.034	male	teacher	46	Anal swab	no clinical symptoms

## Sheet: Sheet2
				夏世平	女	59		undetected
			15	蓝章美	男	52		undetected
			16	黄万芬	女	59		undetected
